# Supplementary material for: The role of recoding in implicit social cognition: Investigating the scope and interpretation of the ReAL model for the implicit association test
Source: PLoS One. 2021 Apr 20;16(4):e0250068. doi: 10.1371/journal.pone.0250068 (PMC8057589; doi:10.1371/journal.pone.0250068)
Supplement: S1 File — (TXT) [file pone.0250068.s001.txt]

S1 File. https://osf.io/vxyrh/
